# Supplementary material for: Treatment of COVID-19 with remdesivir in the absence of humoral immunity: a case report
Source: Nat Commun. 2020 Dec 14;11:6385. doi: 10.1038/s41467-020-19761-2 (PMC7736571; doi:10.1038/s41467-020-19761-2)
Supplement: Supplementary file 3 — Source Data [file 41467_2020_19761_MOESM3_ESM.xlsx]

## Sheet: Figure 2a
Healthy control	COVID-19 +	Pre-CP (Day 43)	CP 1	CP 2	Post-CP (Day 73)
168	29947	145.8	30318	27959	21056
390	29913
588.5	19640.5
231	32010.5
463	31454
154
705.5
1497
Anti-Sike Serology RAW MFI readings

## Sheet: Figure 2b
Healthy control	COVID-19 +	Pre-CP (Day 43)	CP 1	CP 2	Post-CP (Day 73)
736.8	20995.8	769	29957.8	23423.8	26632.8
905.8	25708.8
1103.8	26814.3
209.8	32454.8
488.8	31877.8
261.8
237.8
613.8
Anti-Nucleocapsid Serology RAW MFI readings

## Sheet: Figure 4a
COVID-19 + (HCW)	COVID-19 + (ITU)	Day 33	Day 43
128378	287236	441113	360657
79021.3	515271
63727.8	234384
78688.2	407358
81975.8	330732
C3a (pg/ml)

## Sheet: Figure 4b
COVID-19 + (HCW)	COVID-19 + (ITU)	Day 33	Day 43
1036.44	1324.28	2705.96	1304.06
730.431	1671.6
805.494	1788.01
566.278	779.843
828.786	1166.26
C3c (ng/ml)

## Sheet: Figure 4c
Healthy control	COVID-19 + (ITU)	Day 33	Day 43		C5a (ng/ml)
18.1236	86.0932	31.4567	21.2181
13.2542	95.4813
18.1236	42.5336
13.2542	20.3722
13.3419	34.6667
13.2991	28.0261
12.8989	9.86932
12.306	22.8786
14.1162	15.6963
13.9301	39.0758
13.5142	16.6213
14.0921	24.4416
	28.48
	107.882
	36.0121
	36.0864
	15.4434
	105.042
	43.8159
	119.128
	20.0524
	22.3099
	78.9642
	41.2547
	24.0654
	14.5281
	39.3202
	22.156
	66.7115
	28.5325
	49.4341
	41.6903
	31.3694
	112.392
	29.8142
	21.6974
	20.1505
	13.0045
	15.3516
	21.2936
	14.0952
	94.2236
	25.6746
	38.4326
	15.6733
	34.5243
	22.2329
	72.8331
	53.0828
	10.3099
	18.1236

## Sheet: Figure 4d
Health control	COVID-19 + (ITU)	Day 33	Day 43		TCC (ng/ml)
82.6539	261.775	449	222.4
130.301	233.961
83.7934	204.586
104.943	206.523
98.9325	167.226
72.3209	190.355
95.3566	238.029
140.704	265.049
105.836	232.018
106.984	344.175
87.1405	271.911
88.1999	293.545
87.1546	132.217
91.4913	261.309
99.8068	137.977
68.8353	240.069
80.9888	123.371
94.1901	345.975
79.5464	396.325
79.6549	345.975
93.2363	281.737
117.085	209.049
71.5036	382.331
86.2415	260.231
114.15	274.621
115.388	396.325
93.9854	215.17
95.1279	296.273
94.0006	344.175
98.6779	271.911
107.647	226.172
74.2423	124.8
87.3505	76.2
101.589	115.885
85.7947	133.117
85.9118	107.975
100.56	281.737
126.281	168.546
77.1202	260.231
93.0157	382.331
54.414	209.049
44.1397	281.737
68.0476	131.758
44.8106	345.975
70.3896	293.486
37.2817	389.113
54.414	238.363
34.3539	264.355
59.1126	272.871
107.916
101.626
119.645
60.9512
48.0092
91.0592
80.2743
116.063
35.4069
59.5729
112.969
91.9175
40.4129
39.9125
75.1282
20.3879
73.6759
121.903
